# Supplementary material for: Archaea Microbiome Dysregulated Genes and Pathways as Molecular Targets for Lung Adenocarcinoma and Squamous Cell Carcinoma
Source: Int J Mol Sci. 2022 Sep 30;23(19):11566. doi: 10.3390/ijms231911566 (PMC9570029; doi:10.3390/ijms231911566)
Supplement: Supplementary file 1 [file ijms-23-11566-s001.zip]

Archive with 1 entries (1 files):
- ijms-1926575-supplementary.pdf
